# Supplementary material for: Methods for REM Sleep Density Analysis: A Scoping Review
Source: Clocks Sleep. 2023 Dec 14;5(4):793–805. doi: 10.3390/clockssleep5040051 (PMC10742531; doi:10.3390/clockssleep5040051)
Supplement: Supplementary file 1 [file clockssleep-05-00051-s001.zip]

Archive with 1 entries (1 files):
- clockssleep-2685598-supplementary.pdf
